# Supplementary material for: The Temporal Relationship between Depressive Symptoms and Loneliness: The Moderating Role of Self-Compassion
Source: Behav Sci (Basel). 2023 Jun 5;13(6):472. doi: 10.3390/bs13060472 (PMC10294791; doi:10.3390/bs13060472)
Supplement: Supplementary file 1 [file behavsci-13-00472-s001.zip]

Archive with 2 entries (1 files):
- behavsci-2418918-supplementary/
- behavsci-2418918-supplementary/behavsci-2418918-supplementary_for proofreading.pdf
